# Supplementary material for: Prevention of Blood Incompatibility Related Hemagglutination: Blocking of Antigen A on Red Blood Cells Using In Silico Designed Recombinant Anti-A scFv
Source: Antibodies (Basel). 2024 Aug 1;13(3):64. doi: 10.3390/antib13030064 (PMC11348219; doi:10.3390/antib13030064)
Supplement: Supplementary file 1 [file antibodies-13-00064-s001.zip]

Archive with 1 entries (1 files):
- antibodies-3092670-supplementary.pdf
